# Supplementary material for: Current Search through Liquid Biopsy of Effective Biomarkers for Early Cancer Diagnosis into the Rich Cargoes of Extracellular Vesicles
Source: Int J Mol Sci. 2021 May 26;22(11):5674. doi: 10.3390/ijms22115674 (PMC8199101; doi:10.3390/ijms22115674)
Supplement: Supplementary file 1 [file ijms-22-05674-s001.zip]

Archive with 1 entries (1 files):
- ijms-1188272-supplementary.pdf
